# Supplementary material for: Suppression of C9orf72 RNA repeat-induced neurotoxicity by the ALS-associated RNA-binding protein Zfp106
Source: eLife. 2017 Jan 10;6:e19032. doi: 10.7554/eLife.19032 (PMC5283830; doi:10.7554/eLife.19032)
Supplement: Supplementary file 1. — 39 proteins (indicated by Uniprot accession and gene name) identified with 95% confidence based on MiST score by affinity-purification mass spectrometry of FLAG-Zfp106 in HEK293T cells. DOI: http://dx.doi.org/10.7554/eLife.19032.015 [file elife-19032-supp1.xlsx]

## Sheet: Sheet1
Supplementary File 1. Zfp106 interactors identified in HEK293T cells
39 proteins (indicated by Uniprot accession and gene name) identified with 95% confidence based on MIST score by affinity-purification mass spectrometry of FLAG-Zfp106 in HEK293T cells.
Bait	Prey	Gene.name	Protein.names
ZFP106	P57740	NUP107	Nuclear pore complex protein Nup107 (107 kDa nucleoporin) (Nucleoporin Nup107)
ZFP106	O00268	TAF4	Transcription initiation factor TFIID subunit 4 (RNA polymerase II TBP-associated factor subunit C) (TBP-associated factor 4) (Transcription initiation factor TFIID 130 kDa subunit) (TAF(II)130) (TAFII-130) (TAFII130) (Transcription initiation factor TFIID 135 kDa subunit) (TAF(II)135) (TAFII-135) (TAFII135)
ZFP106	Q03252	LMNB2	Lamin-B2
ZFP106	Q9H9B4	SFXN1	Sideroflexin-1 (Tricarboxylate carrier protein) (TCC)
ZFP106	Q6P3W7	SCYL2	SCY1-like protein 2 (Coated vesicle-associated kinase of 104 kDa)
ZFP106	Q96EE3	SEH1L	Nucleoporin SEH1 (Nup107-160 subcomplex subunit SEH1) (SEC13-like protein)
ZFP106	Q9BW04	SARG	Specifically androgen-regulated gene protein
ZFP106	Q92945	KHSRP	Far upstream element-binding protein 2 (FUSE-binding protein 2) (KH type-splicing regulatory protein) (KSRP) (p75)
ZFP106	P20700	LMNB1	Lamin-B1
ZFP106	Q13148	TARDBP	TAR DNA-binding protein 43 (TDP-43)
ZFP106	P12956	XRCC6	X-ray repair cross-complementing protein 6 (EC 3.6.4.-) (EC 4.2.99.-) (5'-deoxyribose-5-phosphate lyase Ku70) (5'-dRP lyase Ku70) (70 kDa subunit of Ku antigen) (ATP-dependent DNA helicase 2 subunit 1) (ATP-dependent DNA helicase II 70 kDa subunit) (CTC box-binding factor 75 kDa subunit) (CTC75) (CTCBF) (DNA repair protein XRCC6) (Lupus Ku autoantigen protein p70) (Ku70) (Thyroid-lupus autoantige…
ZFP106	P31937	HIBADH	3-hydroxyisobutyrate dehydrogenase, mitochondrial (HIBADH) (EC 1.1.1.31)
ZFP106	Q86UV5	USP48	Ubiquitin carboxyl-terminal hydrolase 48 (EC 3.4.19.12) (Deubiquitinating enzyme 48) (Ubiquitin thioesterase 48) (Ubiquitin-specific-processing protease 48)
ZFP106	Q9BW85	CCDC94	Coiled-coil domain-containing protein 94
ZFP106	Q14498	RBM39	RNA-binding protein 39 (Hepatocellular carcinoma protein 1) (RNA-binding motif protein 39) (RNA-binding region-containing protein 2) (Splicing factor HCC1)
ZFP106	Q9HCK1	ZDBF2	DBF4-type zinc finger-containing protein 2
ZFP106	Q9Y657	SPIN1	Spindlin-1 (Ovarian cancer-related protein)
ZFP106	Q13547	HDAC1	Histone deacetylase 1 (HD1) (EC 3.5.1.98)
ZFP106	Q8WWY3	PRPF31	U4/U6 small nuclear ribonucleoprotein Prp31 (Pre-mRNA-processing factor 31) (Serologically defined breast cancer antigen NY-BR-99) (U4/U6 snRNP 61 kDa protein) (Protein 61K) (hPrp31)
ZFP106	Q92841	DDX17	Probable ATP-dependent RNA helicase DDX17 (EC 3.6.4.13) (DEAD box protein 17) (DEAD box protein p72) (RNA-dependent helicase p72)
ZFP106	P98175	RBM10	RNA-binding protein 10 (G patch domain-containing protein 9) (RNA-binding motif protein 10) (RNA-binding protein S1-1) (S1-1)
ZFP106	P09874	PARP1	Poly [ADP-ribose] polymerase 1 (PARP-1) (EC 2.4.2.30) (ADP-ribosyltransferase diphtheria toxin-like 1) (ARTD1) (NAD(+) ADP-ribosyltransferase 1) (ADPRT 1) (Poly[ADP-ribose] synthase 1)
ZFP106	Q12905	ILF2	Interleukin enhancer-binding factor 2 (Nuclear factor of activated T-cells 45 kDa)
ZFP106	Q09028	RBBP4	Histone-binding protein RBBP4 (Chromatin assembly factor 1 subunit C) (CAF-1 subunit C) (Chromatin assembly factor I p48 subunit) (CAF-I 48 kDa subunit) (CAF-I p48) (Nucleosome-remodeling factor subunit RBAP48) (Retinoblastoma-binding protein 4) (RBBP-4) (Retinoblastoma-binding protein p48)
ZFP106	Q15365	PCBP1	Poly(rC)-binding protein 1 (Alpha-CP1) (Heterogeneous nuclear ribonucleoprotein E1) (hnRNP E1) (Nucleic acid-binding protein SUB2.3)
ZFP106	P35637	FUS	RNA-binding protein FUS (75 kDa DNA-pairing protein) (Oncogene FUS) (Oncogene TLS) (POMp75) (Translocated in liposarcoma protein)
ZFP106	Q99623	PHB2	Prohibitin-2 (B-cell receptor-associated protein BAP37) (D-prohibitin) (Repressor of estrogen receptor activity)
ZFP106	P61978	HNRNPK	Heterogeneous nuclear ribonucleoprotein K (hnRNP K) (Transformation up-regulated nuclear protein) (TUNP)
ZFP106	P07910	HNRNPC	Heterogeneous nuclear ribonucleoproteins C1/C2 (hnRNP C1/C2)
ZFP106	Q15393	SF3B3	Splicing factor 3B subunit 3 (Pre-mRNA-splicing factor SF3b 130 kDa subunit) (SF3b130) (STAF130) (Spliceosome-associated protein 130) (SAP 130)
ZFP106	P63261	ACTG1	Actin, cytoplasmic 2 (Gamma-actin) [Cleaved into: Actin, cytoplasmic 2, N-terminally processed]
ZFP106	P50991	CCT4	T-complex protein 1 subunit delta (TCP-1-delta) (CCT-delta) (Stimulator of TAR RNA-binding)
ZFP106	P62805	HIST1H4A	Histone H4
ZFP106	Q8NC51	SERBP1	Plasminogen activator inhibitor 1 RNA-binding protein (PAI1 RNA-binding protein 1) (PAI-RBP1) (SERPINE1 mRNA-binding protein 1)
ZFP106	P68371	TUBB4B	Tubulin beta-4B chain (Tubulin beta-2 chain) (Tubulin beta-2C chain)
ZFP106	Q00839	HNRNPU	Heterogeneous nuclear ribonucleoprotein U (hnRNP U) (Scaffold attachment factor A) (SAF-A) (p120) (pp120)
ZFP106	P07437	TUBB	Tubulin beta chain (Tubulin beta-5 chain)
ZFP106	P19338	NCL	Nucleolin (Protein C23)
ZFP106	P62913	RPL11	60S ribosomal protein L11 (CLL-associated antigen KW-12)
