# Supplementary material for: Suppression of C9orf72 RNA repeat-induced neurotoxicity by the ALS-associated RNA-binding protein Zfp106
Source: eLife. 2017 Jan 10;6:e19032. doi: 10.7554/eLife.19032 (PMC5283830; doi:10.7554/eLife.19032)
Supplement: Supplementary file 2. — List of protein-protein pairs in protein complexes from the CORUM database that are overrepresented in the Zfp106 interactome. Proteins are indicated by Uniprot accession number and gene name, protein complexes by CORUM protein complex ID and name. DOI: http://dx.doi.org/10.7554/eLife.19032.016 [file elife-19032-supp2.xlsx]

## Sheet: Extended Data Table 2.txt
Supplementary File 2. Protein complexes overrepresented in the Zfp106 interactome
List of protein-protein pairs in protein complexes from the CORUM database that are overrepresented in the Zfp106 interactome. Proteins are
indicated by Uniprot accession number and gene name, protein complexes by CORUM protein complex ID and name.
uniprot_ac_1	uniprot_ac_2	Gene.name_1	Gene.name_2	complex_id	complex_name	edge_set
P07910	Q00839	HNRNPC	HNRNPU	1181	C complex spliceosome	Corum
P09874	P19338	PARP1	NCL	1729	TLE1 corepressor complex (MASH1 promoter-corepressor complex)	Corum
P09874	P19338	PARP1	NCL	3135	TLE1 corepressor complex (MASH1 promoter-corepressor complex)	Corum
P09874	P62805	PARP1	HIST1H4A	3137	MASH1 promoter-coactivator complex	Corum
P12956	Q12905	XRCC6	ILF2	5183	DNA-PK-Ku-eIF2-NF90-NF45 complex	Corum
P19338	P62913	NCL	RPL11	3055	Nop56p-associated pre-rRNA complex	Corum
P35637	P19338	FUS	NCL	3082	DGCR8 multiprotein complex	Corum
P35637	Q00839	FUS	HNRNPU	1332	Large Drosha complex	Corum
P35637	Q00839	FUS	HNRNPU	3082	DGCR8 multiprotein complex	Corum
P57740	Q96EE3	NUP107	SEH1L	87	Nup 107-160 subcomplex	Corum
P61978	Q00839	HNRNPK	HNRNPU	1181	C complex spliceosome	Corum
P61978	Q00839	HNRNPK	HNRNPU	5615	Emerin complex 52	Corum
Q00839	P19338	HNRNPU	NCL	3055	Nop56p-associated pre-rRNA complex	Corum
Q00839	P19338	HNRNPU	NCL	3082	DGCR8 multiprotein complex	Corum
Q00839	P62913	HNRNPU	RPL11	3055	Nop56p-associated pre-rRNA complex	Corum
Q12905	P19338	ILF2	NCL	3055	Nop56p-associated pre-rRNA complex	Corum
Q12905	P62913	ILF2	RPL11	3055	Nop56p-associated pre-rRNA complex	Corum
Q13148	P35637	TARDBP	FUS	1332	Large Drosha complex	Corum
Q13148	Q00839	TARDBP	HNRNPU	1332	Large Drosha complex	Corum
Q13148	Q12905	TARDBP	ILF2	1332	Large Drosha complex	Corum
Q13547	P07910	HDAC1	HNRNPC	778	LARC complex (LCR-associated remodeling complex)	Corum
Q13547	Q09028	HDAC1	RBBP4	54	SIN3 complex	Corum
Q13547	Q09028	HDAC1	RBBP4	61	Mi2/NuRD complex	Corum
Q13547	Q09028	HDAC1	RBBP4	62	MeCP1 complex	Corum
Q13547	Q09028	HDAC1	RBBP4	282	SNF2h-cohesin-NuRD complex	Corum
Q13547	Q09028	HDAC1	RBBP4	283	Sin3 complex	Corum
Q13547	Q09028	HDAC1	RBBP4	587	NuRD.1 complex	Corum
Q13547	Q09028	HDAC1	RBBP4	591	SAP complex (Sin3-associated protein complex)	Corum
Q13547	Q09028	HDAC1	RBBP4	592	SAP complex (Sin3-associated protein complex)	Corum
Q13547	Q09028	HDAC1	RBBP4	596	SIN3-HDAC-SAP30-ARID4 complex	Corum
Q13547	Q09028	HDAC1	RBBP4	614	NRD complex (Nucleosome remodeling and deacetylation complex)	Corum
Q13547	Q09028	HDAC1	RBBP4	632	Anti-HDAC2 complex	Corum
Q13547	Q09028	HDAC1	RBBP4	646	HDAC1-associated protein complex	Corum
Q13547	Q09028	HDAC1	RBBP4	649	HDAC1-associated core complex cII	Corum
Q13547	Q09028	HDAC1	RBBP4	659	MeCP1 complex	Corum
Q13547	Q09028	HDAC1	RBBP4	685	MeCP1 complex	Corum
Q13547	Q09028	HDAC1	RBBP4	691	SIN3-SAP25 complex	Corum
Q13547	Q09028	HDAC1	RBBP4	695	SIN3-HDAC-SAP30-ARID4 complex	Corum
Q13547	Q09028	HDAC1	RBBP4	696	BRMS1-SIN3-HDAC complex	Corum
Q13547	Q09028	HDAC1	RBBP4	698	SIN3-HDAC-SAP30-ARID4 complex	Corum
Q13547	Q09028	HDAC1	RBBP4	714	BRM-SIN3A complex	Corum
Q13547	Q09028	HDAC1	RBBP4	732	SIN3 complex	Corum
Q13547	Q09028	HDAC1	RBBP4	738	SIN3-ING1b complex I	Corum
Q13547	Q09028	HDAC1	RBBP4	739	SIN3-ING1b complex II	Corum
Q13547	Q09028	HDAC1	RBBP4	743	SIN3-SAP25 complex	Corum
Q13547	Q09028	HDAC1	RBBP4	778	LARC complex (LCR-associated remodeling complex)	Corum
Q13547	Q09028	HDAC1	RBBP4	886	MTA1 complex	Corum
Q13547	Q09028	HDAC1	RBBP4	888	MTA2 complex	Corum
Q13547	Q09028	HDAC1	RBBP4	889	MTA1-HDAC core complex	Corum
Q13547	Q09028	HDAC1	RBBP4	1257	ALL-1 supercomplex	Corum
Q13547	Q09028	HDAC1	RBBP4	1495	PID complex	Corum
Q13547	Q09028	HDAC1	RBBP4	2721	HCF-1 complex	Corum
Q13547	Q09028	HDAC1	RBBP4	2851	ING2 complex	Corum
Q13547	Q09028	HDAC1	RBBP4	3048	mSin3A complex	Corum
Q13547	Q09028	HDAC1	RBBP4	3149	NK-3-Groucho-HIPK2-SIN3A-RbpA48-HDAC1 complex	Corum
Q15393	Q00839	SF3B3	HNRNPU	1181	C complex spliceosome	Corum
Q6P3W7	P62913	SCYL2	RPL11	3055	Nop56p-associated pre-rRNA complex	Corum
Q92841	P19338	DDX17	NCL	3082	DGCR8 multiprotein complex	Corum
Q92841	P35637	DDX17	FUS	1332	Large Drosha complex	Corum
Q92841	P35637	DDX17	FUS	3082	DGCR8 multiprotein complex	Corum
Q92841	Q00839	DDX17	HNRNPU	1332	Large Drosha complex	Corum
Q92841	Q00839	DDX17	HNRNPU	3082	DGCR8 multiprotein complex	Corum
Q92841	Q12905	DDX17	ILF2	1332	Large Drosha complex	Corum
Q92841	Q15393	DDX17	SF3B3	351	Spliceosome	Corum
Q00839	P07437	HNRNPU	TUBB	1335	SNW1 complex	Corum
P61978	P07910	HNRNPK	HNRNPC	1181	C complex spliceosome	Corum
Q09028	P07910	RBBP4	HNRNPC	778	LARC complex (LCR-associated remodeling complex)	Corum
P12956	P09874	XRCC6	PARP1	1193	Rap1 complex	Corum
P12956	P09874	XRCC6	PARP1	5179	NCOA6-DNA-PK-Ku-PARP1 complex	Corum
P12956	P09874	XRCC6	PARP1	5235	WRN-Ku70-Ku80-PARP1 complex	Corum
Q6P3W7	P19338	SCYL2	NCL	3055	Nop56p-associated pre-rRNA complex	Corum
Q12905	P35637	ILF2	FUS	1332	Large Drosha complex	Corum
P20700	P61978	LMNB1	HNRNPK	5613	Emerin complex 25	Corum
P20700	P61978	LMNB1	HNRNPK	5615	Emerin complex 52	Corum
Q09028	P62805	RBBP4	HIST1H4A	1149	Histone H3.1 complex	Corum
Q09028	P62805	RBBP4	HIST1H4A	1150	Histone H3.3 complex	Corum
P20700	Q00839	LMNB1	HNRNPU	5611	Emerin complex 24	Corum
P20700	Q00839	LMNB1	HNRNPU	5615	Emerin complex 52	Corum
Q12905	Q00839	ILF2	HNRNPU	1332	Large Drosha complex	Corum
Q12905	Q00839	ILF2	HNRNPU	3055	Nop56p-associated pre-rRNA complex	Corum
Q6P3W7	Q00839	SCYL2	HNRNPU	3055	Nop56p-associated pre-rRNA complex	Corum
Q6P3W7	Q12905	SCYL2	ILF2	3055	Nop56p-associated pre-rRNA complex	Corum
P20700	Q13547	LMNB1	HDAC1	5614	Emerin complex 32	Corum
O00268	Q15393	TAF4	SF3B3	445	TFTC complex (TATA-binding protein-free TAF-II-containing complex)	Corum
O00268	Q15393	TAF4	SF3B3	455	TFTC complex (TATA-binding protein-free TAF-II-containing complex)	Corum
O00268	Q15393	TAF4	SF3B3	456	TFTC complex (TATA-binding protein-free TAF-II-containing complex)	Corum
O00268	Q15393	TAF4	SF3B3	459	TFTC complex (TATA-binding protein-free TAF-II-containing complex)	Corum
O00268	Q15393	TAF4	SF3B3	462	TFTC complex (TATA-binding protein-free TAF-II-containing complex)	Corum
O00268	Q15393	TAF4	SF3B3	470	TFTC complex (TATA-binding protein-free TAF-II-containing complex)	Corum
O00268	Q15393	TAF4	SF3B3	513	TFTC complex (TATA-binding protein-free TAF-II-containing complex)	Corum
P07910	Q15393	HNRNPC	SF3B3	1181	C complex spliceosome	Corum
P61978	Q15393	HNRNPK	SF3B3	1181	C complex spliceosome	Corum
Q14498	Q15393	RBM39	SF3B3	351	Spliceosome	Corum
Q8WWY3	Q15393	PRPF31	SF3B3	351	Spliceosome	Corum
O00268	Q8WWY3	TAF4	PRPF31	5386	MLL1-WDR5 complex	Corum
Q14498	Q8WWY3	RBM39	PRPF31	351	Spliceosome	Corum
Q13148	Q92841	TARDBP	DDX17	1332	Large Drosha complex	Corum
Q14498	Q92841	RBM39	DDX17	351	Spliceosome	Corum
Q8WWY3	Q92841	PRPF31	DDX17	351	Spliceosome	Corum
